# Supplementary material for: Comparison of Free Flavonoids and the Polyphenol Content in the Bran of a Newly Developed Sorghum Variety and Two Commercially Available Sorghum Varieties
Source: Metabolites. 2024 Nov 15;14(11):628. doi: 10.3390/metabo14110628 (PMC11596866; doi:10.3390/metabo14110628)
Supplement: Supplementary file 1 [file metabolites-14-00628-s001.zip]

Archive with 1 entries (1 files):
- metabolites-3273576-supplementary.pdf
